# Supplementary material for: Analysis of Short-Term Subjective Well-Being/Comfort and Its Correlation to Different EEG Metrics
Source: Sensors (Basel). 2026 Jan 9;26(2):446. doi: 10.3390/s26020446 (PMC12846148; doi:10.3390/s26020446)
Supplement: Supplementary file 1 [file sensors-26-00446-s001.zip]

Archive with 1 entries (1 files):
- sensors-4042615-supplementary.pdf
